# Supplementary material for: Rowlandius dumitrescoae species group: new diagnosis, key and description of new cave-dwelling species from Brazil (Schizomida, Hubbardiidae)
Source: Zookeys. 2016 Nov 16;(632):13–34. doi: 10.3897/zookeys.632.9337 (PMC5126542; doi:10.3897/zookeys.632.9337)
Supplement: XML Treatment for Rowlandius pedrosoi [file zookeys.632.9337-treatment1.xml]

<!DOCTYPE tp:taxon-treatment
  PUBLIC "-//TaxonX//DTD Taxonomic Treatment Publishing DTD v0 20100105//EN" "tax-treatment-NSO.dtd">
<tp:taxon-treatment xmlns:tp="http://www.plazi.org/taxpub"><tp:treatment-meta><kwd-group><label>Taxon classification</label><kwd><named-content content-type="kingdom">Animalia</named-content></kwd><kwd><named-content content-type="order">Schizomida</named-content></kwd><kwd><named-content content-type="family">Hubbardiidae</named-content></kwd></kwd-group><mixed-citation publication-type="journal"><person-group><name><surname>Giupponi</surname><given-names>Alessandro Ponce de Leão</given-names></name><name><surname>de Miranda</surname><given-names>Gustavo Silva</given-names></name><name><surname>Villarreal</surname><given-names>Osvaldo M.</given-names></name></person-group><article-title><italic><tp:taxon-name><tp:taxon-name-part taxon-name-part-type="genus">Rowlandius</tp:taxon-name-part> <tp:taxon-name-part taxon-name-part-type="species">dumitrescoae</tp:taxon-name-part></tp:taxon-name></italic> species group: new diagnosis, key and description of new cave-dwelling species from Brazil (<tp:taxon-name><tp:taxon-name-part taxon-name-part-type="order">Schizomida</tp:taxon-name-part></tp:taxon-name>, <tp:taxon-name><tp:taxon-name-part taxon-name-part-type="family">Hubbardiidae</tp:taxon-name-part></tp:taxon-name>)</article-title><source>Zookeys</source><day>16</day><month>11</month><year>2016</year><volume>2016</volume><issue>632</issue><fpage>13</fpage><lpage>34</lpage><pub-id pub-id-type="doi">10.3897/zookeys.632.9337</pub-id></mixed-citation></tp:treatment-meta><tp:nomenclature><tp:taxon-name>
                <tp:taxon-name-part taxon-name-part-type="genus">Rowlandius</tp:taxon-name-part>
                <tp:taxon-name-part taxon-name-part-type="species">pedrosoi</tp:taxon-name-part>
                <object-id xmlns:xlink="http://www.w3.org/1999/xlink" content-type="zoobank" xlink:type="simple">http://zoobank.org/D6088B71-0770-44CD-8283-2CE412AE608C</object-id>
              </tp:taxon-name><tp:taxon-status xmlns:xlink="http://www.w3.org/1999/xlink" xlink:type="simple">sp. n.</tp:taxon-status><xref ref-type="fig" rid="F1">Figures 1</xref><xref ref-type="fig" rid="F2">, 2</xref><xref ref-type="fig" rid="F3">, 3</xref><xref ref-type="fig" rid="F4">, 4</xref><xref ref-type="fig" rid="F5">, 5</xref><xref ref-type="fig" rid="F6">, 6</xref><xref ref-type="fig" rid="F7">, 7</xref><xref ref-type="fig" rid="F8">, 8</xref><xref ref-type="table" rid="T3">, Tables 3</xref><xref ref-type="table" rid="T4">and 4</xref></tp:nomenclature><tp:treatment-sec sec-type="diagnosis" id="SECID0EXRAE"><title>Diagnosis.</title><p>Large specimens, male body total length 4.01mm, females 3.85mm (chelicerae and flagellum not included). Spermathecae similar to <italic><tp:taxon-name><tp:taxon-name-part taxon-name-part-type="genus">Rowlandius</tp:taxon-name-part> <tp:taxon-name-part taxon-name-part-type="species">potiguar</tp:taxon-name-part></tp:taxon-name></italic>, but stalk of <abbrev xmlns:xlink="http://www.w3.org/1999/xlink" xlink:title="lateral lobe of spermathecae" id="ABBRID0EHSAE" xlink:type="simple">LL</abbrev> thicker and curved in the apical third; <italic><tp:taxon-name><tp:taxon-name-part taxon-name-part-type="genus">Rowlandius</tp:taxon-name-part> <tp:taxon-name-part taxon-name-part-type="species">pedrosoi</tp:taxon-name-part></tp:taxon-name></italic> sp. n. with stalk of <abbrev xmlns:xlink="http://www.w3.org/1999/xlink" xlink:title="lateral lobe of spermathecae" id="ABBRID0EYSAE" xlink:type="simple">LL</abbrev> and <abbrev xmlns:xlink="http://www.w3.org/1999/xlink" xlink:title="median lobe of spermathecae" id="ABBRID0E6SAE" xlink:type="simple">ML</abbrev> with several glandular pores. Lateral tip of chitinized arch “V-shaped”, with obtuse angle, <!--PageBreak--><!--PageBreak-->greater than 150°, which distinguishes <italic><tp:taxon-name><tp:taxon-name-part taxon-name-part-type="genus">Rowlandius</tp:taxon-name-part> <tp:taxon-name-part taxon-name-part-type="species">pedrosoi</tp:taxon-name-part></tp:taxon-name></italic> sp. n. from <italic><tp:taxon-name><tp:taxon-name-part taxon-name-part-type="genus">Rowlandius</tp:taxon-name-part> <tp:taxon-name-part taxon-name-part-type="species">potiguar</tp:taxon-name-part></tp:taxon-name></italic> and <italic><tp:taxon-name><tp:taxon-name-part taxon-name-part-type="genus">Rowlandius</tp:taxon-name-part> <tp:taxon-name-part taxon-name-part-type="species">linsduarte</tp:taxon-name-part></tp:taxon-name></italic>. Heteromorphic males present, with α (long pedipalps) and β (shorter pedipalps, but longer than those of females) heteromorphics, similar to <italic><tp:taxon-name><tp:taxon-name-part taxon-name-part-type="genus">Rowlandius</tp:taxon-name-part> <tp:taxon-name-part taxon-name-part-type="species">potiguar</tp:taxon-name-part></tp:taxon-name></italic>. Male flagellum with setae <italic>Dm1</italic> exactly between the main globose area of the flagellum and the stalk, such as in <italic><tp:taxon-name><tp:taxon-name-part taxon-name-part-type="genus">Rowlandius</tp:taxon-name-part> <tp:taxon-name-part taxon-name-part-type="species">linsduarte</tp:taxon-name-part></tp:taxon-name></italic> and differently from <italic><tp:taxon-name><tp:taxon-name-part taxon-name-part-type="genus">Rowlandius</tp:taxon-name-part> <tp:taxon-name-part taxon-name-part-type="species">potiguar</tp:taxon-name-part></tp:taxon-name></italic> and <italic><tp:taxon-name><tp:taxon-name-part taxon-name-part-type="genus">Rowlandius</tp:taxon-name-part> <tp:taxon-name-part taxon-name-part-type="species">ubajara</tp:taxon-name-part></tp:taxon-name></italic>.</p></tp:treatment-sec><tp:treatment-sec sec-type="type material" id="SECID0ERVAE"><title>Type material.</title><p>
                <bold>Holotype</bold>: Brazil, <italic>Ceará</italic>, Santa Quitéria, Gruta P-08, 41529 mE / 9495881 mN SAD‘69S, 15–21.vii.2014, Pellegatti and Pedroso <italic>leg.</italic> (1 male, <named-content xmlns:xlink="http://www.w3.org/1999/xlink" content-type="dwc:institutional_code" xlink:type="simple">MNRJ</named-content> 04266). <bold>Paratypes</bold>: same data as holotype (1 male, 7 females and 10 juveniles, <named-content xmlns:xlink="http://www.w3.org/1999/xlink" content-type="dwc:institutional_code" xlink:type="simple">MNRJ</named-content> 04267); same data as holotype (1 female and 1 juvenile, <abbrev xmlns:xlink="http://www.w3.org/1999/xlink" content-type="institution" xlink:title="Instituto Oswaldo Cruz" id="ABBRID0EPWAE" xlink:type="simple">CAVAISC</abbrev>-ARAC 0008); same data as holotype, 03–13.ii.2014 (4 females and 8 juveniles, <named-content xmlns:xlink="http://www.w3.org/1999/xlink" content-type="dwc:institutional_code" xlink:type="simple">MNRJ</named-content> 04268).</p></tp:treatment-sec><tp:treatment-sec sec-type="etymology" id="SECID0E3WAE"><title>Etymology.</title><p>The species name is in honor of arachnologist Denis Rafael Pedroso, friend and collector of the type series (of this and many other new species of arachnids).</p></tp:treatment-sec><tp:treatment-sec sec-type="description" id="SECID0EBXAE"><title>Description.</title><p>
                <italic>Male holotype</italic>. Color (Fig. <xref ref-type="fig" rid="F8">8E–F</xref>): live animals with abdominal tergites and sternites olive-brown; pleura white. Pedipalps reddish-brown; legs light brown with the extremities dark-brown. Prosoma light brown; ventral region lighter than the dorsal. Alcohol preserved specimens (Fig. <xref ref-type="fig" rid="F1">1</xref>) with propeltidium and chelicerae reddish-brown, meso and metapeltidium yellowish-brown (lighter than the chelicerae and propeltidium), legs light brown, abdominal tergites brown and sternites yellowish-brown, flagellum medium-brown. Ventrally coxae I-IV and sternal region yellowish. All body setation light reddish-brown.</p><fig id="F1" position="float" orientation="portrait"><label>Figure 1.</label><caption><p>Habitus of an α-heteromorphic male of <italic><tp:taxon-name><tp:taxon-name-part taxon-name-part-type="genus">Rowlandius</tp:taxon-name-part> <tp:taxon-name-part taxon-name-part-type="species">pedrosoi</tp:taxon-name-part></tp:taxon-name></italic> sp. n. (<named-content xmlns:xlink="http://www.w3.org/1999/xlink" content-type="dwc:institutional_code" xlink:type="simple">MNRJ</named-content> 04266). <bold>A</bold> Dorsal view <bold>B</bold> Ventral view <bold>C</bold> Lateral view. Scale bars 1 mm.</p></caption><graphic xmlns:xlink="http://www.w3.org/1999/xlink" xlink:href="zookeys-632-013-g001.jpg" position="float" orientation="portrait" xlink:type="simple" id="oo_111115.jpg"/></fig><p>
                <bold>Prosoma</bold> (Fig. <xref ref-type="fig" rid="F1">1</xref>). Anterior process of propeltidium with two setae (one behind the other) followed by two pairs of dorsosubmedian transversally oriented setae; eyespot suboval; metapeltidium divided. Anterior sternum with 11+2 setae and posterior sternum with 5 setae. Anterior process as wide as long, with a wide base, narrowing abruptly, forming an almost right triangle; the tip of the process is curved downwards.</p><p>
                <bold>Opisthosoma</bold> (Fig. <xref ref-type="fig" rid="F1">1</xref>). Setae: Tergite I with two pairs of anterior microsetae and one pair of large <italic><abbrev xmlns:xlink="http://www.w3.org/1999/xlink" xlink:title="dorso-median setae of abdomen and flagellum" id="ABBRID0EHZAE" xlink:type="simple">Dm</abbrev></italic> setae. Tergite II with three pairs of anterior microsetae parallel to each other, and one large pair of <italic><abbrev xmlns:xlink="http://www.w3.org/1999/xlink" xlink:title="dorso-median setae of abdomen and flagellum" id="ABBRID0EMZAE" xlink:type="simple">Dm</abbrev></italic> setae. Tergites III–IX and XII each with one pair of large <italic><abbrev xmlns:xlink="http://www.w3.org/1999/xlink" xlink:title="dorso-median setae of abdomen and flagellum" id="ABBRID0ERZAE" xlink:type="simple">Dm</abbrev></italic> setae; VIII with small <italic>Dl2</italic>; IX without <italic><abbrev xmlns:xlink="http://www.w3.org/1999/xlink" xlink:title="dorso-median setae of abdomen and flagellum" id="ABBRID0EYZAE" xlink:type="simple">Dm</abbrev></italic>, but pairs <italic>Dl1</italic> and <italic>Dl2</italic> present; X without dorsal setae; XI with <italic>Dl1</italic> and without <italic>Dl2</italic>; XII with short rounded posterodorsal process and with setae <italic>Dl1</italic> and <italic>Dl2</italic>. Abdominal apodemes with coloration identical to the rest of the sternites. Sternites I–II with many scattered microsetae. Sternite III with 22 microsetae. Sternite IV with <italic>Vl2</italic>, <italic>Vl1</italic> and <italic>Vm2</italic> plus four <italic>AS</italic> microsetae. Sternite V with <italic>Vl2</italic>, <italic>Vl1A</italic>, <italic>Vl1B</italic> and <italic>Vm2</italic>, plus six AS. Sternite VI with <italic>Vm1</italic>, <italic>Vm2</italic>, <italic>Vl1A</italic>, <italic>Vl1B</italic>, <italic>Vl2</italic>, plus six <italic>AS</italic>. Sternite VII with <italic>Vm2</italic>, <italic>Vl1</italic> (A and B), <italic>Vl2</italic>, six <italic>AS</italic> and without <italic>Vm1</italic>. Sternite VIII with <italic>Vm2</italic>, <italic>Vl1</italic>, <italic>Vl2</italic>, plus six <italic>AS</italic>. Sternite IX with <italic>Vm1</italic>, <italic>Vm2</italic>, <italic>Vl1</italic> and <italic>Vl2</italic> plus one pair of supranumeric setae between <italic>Vl1</italic> and <italic>Vm2</italic>. Sternite X with <italic>Vm1</italic>, <italic>Vm2</italic>, <italic>Vl1</italic> and <italic>Vl2</italic>. Sternite XI with <italic>Vm1</italic>, <italic>Vm2</italic> and <italic>Vl1</italic>. Sternite XII with six setae plus four microsetae.</p><p>
                <bold>Flagellum</bold> (Fig. <xref ref-type="fig" rid="F2">2</xref>). In dorsal view flagellum diamond shaped, as wide as long, with rounded lateral and apical tips; with three bulges: a pair positioned dorsosubmedian (each bulge seated on opposite sides), without setae, separated by a depression, and one bulge in the central distal region (posteromedian), with the setae <italic>Dm4</italic> on its apex; <!--PageBreak-->the central distal bulge is not connected to the lateral ones, with a depression between them. <italic>Dm1</italic> is exactly on the edge between the diamond-shaped part and the stalk. <italic>Dl3</italic> is positioned distally in relation to <italic>Dm4</italic>. Ventrally, <italic>Vm5</italic> is closer to <italic>Vl2</italic> than to <italic>Vl1</italic> <!--PageBreak-->and <italic>Vm4</italic>. <italic>Vm1</italic> is closer to <italic>Vm4</italic> than to <italic>Vm2</italic>. Three microsetae on the lateral of the flagellum (msp), between the pairs <italic>Dl2</italic>/<italic>Vl1</italic> and <italic>Dl3</italic>/<italic>Vl2</italic>, closer to the latter. <italic>Dl1</italic>, <italic>Vl1</italic> and <italic>Vl2</italic> forming a straight line in the frontal axis. <italic>Female flagellum</italic> (Fig. <xref ref-type="fig" rid="F6">6A–C</xref>) with four flagellomeres (I=II=III&gt;IV), wider between the second and third flagellomeres. Dorsally with a small <italic>Dm1</italic> close to the distal margin of the first flagellomere, placed in the middle line; a pair of larger <italic>Dl1</italic> on the wider portion of flagellum, in the point between the second and third flagellomere; one large <italic>Dm4</italic> in the apical portion of the third flagellomere; a pair of small <italic>Dl4</italic> on the fourth flagellomere in mediolateral position; a pair of large <italic>Dl3</italic> apically on the terminal position of the flagellum. Ventrally with a small basal <italic>Vm1</italic> on the first flagellomere, positioned near the distal border; a pair of median <italic>Vm4</italic> in the second flagellomere; one large medial placed <italic>Vm5</italic> on the <!--PageBreak-->third flagellomere; a pair of a large <italic>Vl1</italic> on wider portion of the flagellum, between the second and third flagellomeres; a pair of large <italic>Vl2</italic> on the fourth flagellomeres, apically.</p><fig id="F2" position="float" orientation="portrait"><label>Figure 2.</label><caption><p>Male flagellum of <italic><tp:taxon-name><tp:taxon-name-part taxon-name-part-type="genus">Rowlandius</tp:taxon-name-part> <tp:taxon-name-part taxon-name-part-type="species">pedrosoi</tp:taxon-name-part></tp:taxon-name></italic> sp. n. (<named-content xmlns:xlink="http://www.w3.org/1999/xlink" content-type="dwc:institutional_code" xlink:type="simple">MNRJ</named-content> 04267). <bold>A</bold> Dorsal view <bold>B</bold> Ventral view <bold>C</bold> Detail in distolateral view <bold>D</bold> Lateral view <bold>E</bold> <tp:taxon-name><tp:taxon-name-part taxon-name-part-type="order">Uropygi</tp:taxon-name-part></tp:taxon-name> gland opening <bold>F</bold> A set of glands below <italic>VL1</italic> <bold>G</bold> Detail of the position of the proximal ventral and lateral setae.</p></caption><graphic xmlns:xlink="http://www.w3.org/1999/xlink" xlink:href="zookeys-632-013-g002.jpg" position="float" orientation="portrait" xlink:type="simple" id="oo_111116.jpg"/></fig><p>
                <bold>Chelicerae</bold> (Fig. <xref ref-type="fig" rid="F3">3A–C</xref>). Movable finger sharp and curved; serrula with 16 hyaline teeth increasing in size towards distal region; guard tooth rounded. Lamella smooth. Fixed finger with bifid basal tooth, followed by four small subequal teeth; last tooth is the biggest, recurved, with an acute apex, subequal to the basal cusp of bifid tooth. Setation: G1 (setae group 1) with 3 spatulate setae; G2 with 4 feathered setae; G3 with 4 setae, all feathered dorsally and with serrated ventral surfaces; G4 with 2 setae, smooth, short and thick with thin apex; G5A with 6 similar sized feathered setae; G5B with 9 setae larger than G5A; G6 with 1 smooth setae longer than half of movable finger length; G7 with 6 setae decreasing in size from proximal to distal, feathered from the middle to its end. Setal group formula: 3–4–4–2–6–9–1–6.</p><fig id="F3" position="float" orientation="portrait"><label>Figure 3.</label><caption><p>Details of the chelicera and pedipalps of <italic><tp:taxon-name><tp:taxon-name-part taxon-name-part-type="genus">Rowlandius</tp:taxon-name-part> <tp:taxon-name-part taxon-name-part-type="species">pedrosoi</tp:taxon-name-part></tp:taxon-name></italic> sp. n., male (<named-content xmlns:xlink="http://www.w3.org/1999/xlink" content-type="dwc:institutional_code" xlink:type="simple">MNRJ</named-content> 04267). <bold>A</bold> Fixed finger of chelicera <bold>B</bold> Cheliceral setae G1 <bold>C</bold> Mesal view of right chelicera showing setal groups; the arrow indicates the <italic><tp:taxon-name><tp:taxon-name-part taxon-name-part-type="genus">Basidiobolus</tp:taxon-name-part></tp:taxon-name></italic> fungus <bold>D</bold> Right pedipalp of a β-heteromorphic, ectal view <bold>E</bold> Left pedipalp of a β-heteromorphic, mesal view.</p></caption><graphic xmlns:xlink="http://www.w3.org/1999/xlink" xlink:href="zookeys-632-013-g003.jpg" position="float" orientation="portrait" xlink:type="simple" id="oo_111117.jpg"/></fig><p>
                <bold>Pedipalp</bold> (Figs <xref ref-type="fig" rid="F3">3D–E</xref>, <xref ref-type="fig" rid="F4">4</xref>). All segments without spinose setae. <bold>Trochanter</bold>: subcylindrical in α-heteromorphic males (in lateral view), longer than wide, with apical portion curved upward; short trapezoid in β-heteromorphic males and even shorter in females (Fig. <xref ref-type="fig" rid="F5">5</xref>); without apical spur (frontal projection); one ventral row of eight large setae with an intermediate row of three small setae. <bold>Femur</bold>: subcylindrical, club-shaped, with distal portion two times wider than the basal part; in α-heteromorphic males the femur is longer than the total length of the prosoma (pro-, meso- and metapeltidium together); in α-heteromorphic males the femur is longer than the patella (in β-heteromorphic males the femur and patella are subequal and in females the patella is longer); with few setae, only one ventral and one dorsal row of setae; on the ectal surface only one apical setae; on the mesal surface, one row of three setae. <bold>Patella</bold>: subcylindrical, club-shaped, with distal portion two times wider than the basal part; more setae than the femur, with two dorsal and two ventral rows, and four setae on the ectal surface. <bold>Tibia</bold>: cylindrical, α-heteromorphic males with distal portion slightly wider; shorter than half the length of <!--PageBreak-->the femur and patella; in β-heteromorphic males and females, the tibia, femur and the patella have similar length. The tibia has the largest number of setae on the pedipalps, with some feather-like setae on the ventral region. <bold>Tarsus</bold>: conical, shorter than the tibia, with lots of setae in the distal third, with two dorsolateral and two ventrolateral <!--PageBreak--><!--PageBreak-->rows of setae; two ventrodistal spines pointing forward; tarsal claw sharp and curved, slightly larger than half the tibia length; tarsal spur present.</p><fig id="F4" position="float" orientation="portrait"><label>Figure 4.</label><caption><p>Right pedipalps of heteromorphic males of <italic><tp:taxon-name><tp:taxon-name-part taxon-name-part-type="genus">Rowlandius</tp:taxon-name-part> <tp:taxon-name-part taxon-name-part-type="species">pedrosoi</tp:taxon-name-part></tp:taxon-name></italic> sp. n., ectal view (<named-content xmlns:xlink="http://www.w3.org/1999/xlink" content-type="dwc:institutional_code" xlink:type="simple">MNRJ</named-content> 04267). <bold>A</bold> α-heteromorphic <bold>B</bold> β-heteromorphic. Scale bars 0.2 mm.</p></caption><graphic xmlns:xlink="http://www.w3.org/1999/xlink" xlink:href="zookeys-632-013-g004.jpg" position="float" orientation="portrait" xlink:type="simple" id="oo_111118.jpg"/></fig><fig id="F5" position="float" orientation="portrait"><label>Figure 5.</label><caption><p>Habitus of a female of <italic><tp:taxon-name><tp:taxon-name-part taxon-name-part-type="genus">Rowlandius</tp:taxon-name-part> <tp:taxon-name-part taxon-name-part-type="species">pedrosoi</tp:taxon-name-part></tp:taxon-name></italic> sp. n. (<named-content xmlns:xlink="http://www.w3.org/1999/xlink" content-type="dwc:institutional_code" xlink:type="simple">MNRJ</named-content> 04267). <bold>A</bold> Dorsal view <bold>B</bold> Ventral view <bold>C</bold> Lateral view. Scale bars 1 mm.</p></caption><graphic xmlns:xlink="http://www.w3.org/1999/xlink" xlink:href="zookeys-632-013-g005.jpg" position="float" orientation="portrait" xlink:type="simple" id="oo_111119.jpg"/></fig><fig id="F6" position="float" orientation="portrait"><label>Figure 6.</label><caption><p>Details of prosoma, opisthosoma and abdomen of a female of <italic><tp:taxon-name><tp:taxon-name-part taxon-name-part-type="genus">Rowlandius</tp:taxon-name-part> <tp:taxon-name-part taxon-name-part-type="species">pedrosoi</tp:taxon-name-part></tp:taxon-name></italic> sp. n. (<named-content xmlns:xlink="http://www.w3.org/1999/xlink" content-type="dwc:institutional_code" xlink:type="simple">MNRJ</named-content> 04267). <bold>A</bold> Dorsal view of prosoma and opisthosoma <bold>B</bold> Dorsal view of female flagellum <bold>C</bold> Ventral view of female flagellum.</p></caption><graphic xmlns:xlink="http://www.w3.org/1999/xlink" xlink:href="zookeys-632-013-g006.jpg" position="float" orientation="portrait" xlink:type="simple" id="oo_111120.jpg"/></fig><p>
                <bold>Spermathecae of paratype</bold> (Fig. <xref ref-type="fig" rid="F7">7</xref>). Two pairs of lobes; stalk of the lateral lobe (<abbrev xmlns:xlink="http://www.w3.org/1999/xlink" xlink:title="lateral lobe" id="ABBRID0EDIAG" xlink:type="simple">LL</abbrev>) long, curved (the tips close to each other) and very light colored (almost transparent); with few granules along the structure. Tip of the <abbrev xmlns:xlink="http://www.w3.org/1999/xlink" xlink:title="lateral lobe of spermathecae" id="ABBRID0EKIAG" xlink:type="simple">LL</abbrev> with a wrinkled, rounded structure (resembling a walnut), brown colored (which means it is sclerotized), of about half width of the <!--PageBreak-->stalk. The bases of LLs are separated by a distance similar to their lengths. The median lobes (<abbrev xmlns:xlink="http://www.w3.org/1999/xlink" xlink:title="median lobes" id="ABBRID0ETIAG" xlink:type="simple">ML</abbrev>) are short, cone-shaped, with a wide base and thin apex; its length is less than a third the size of the <abbrev xmlns:xlink="http://www.w3.org/1999/xlink" xlink:title="lateral lobe of spermathecae" id="ABBRID0E1IAG" xlink:type="simple">LL</abbrev> stalk; the integument is wrinkled with folds on its surface. Bases of the two lobes in contact. The chitinized arch is wider than long, cordiform (or as a “V”, as described by <xref ref-type="bibr" rid="B24">Santos et al. 2013</xref>), similar to <italic><tp:taxon-name><tp:taxon-name-part taxon-name-part-type="genus">Rowlandius</tp:taxon-name-part> <tp:taxon-name-part taxon-name-part-type="species">potiguar</tp:taxon-name-part></tp:taxon-name></italic>, however, in <italic><tp:taxon-name><tp:taxon-name-part taxon-name-part-type="genus">Rowlandius</tp:taxon-name-part> <tp:taxon-name-part taxon-name-part-type="species">pedrosoi</tp:taxon-name-part></tp:taxon-name></italic> sp. n. the arch is strongly flattened. In <italic><tp:taxon-name><tp:taxon-name-part taxon-name-part-type="genus">Rowlandius</tp:taxon-name-part> <tp:taxon-name-part taxon-name-part-type="species">potiguar</tp:taxon-name-part></tp:taxon-name></italic>, the vertex of the “V” has about 90–100° (a right angle tending towards the obtuse); in <italic><tp:taxon-name><tp:taxon-name-part taxon-name-part-type="genus">Rowlandius</tp:taxon-name-part> <tp:taxon-name-part taxon-name-part-type="species">pedrosoi</tp:taxon-name-part></tp:taxon-name></italic> sp. n. the same vertex is clearly more obtuse than 150°.</p><fig id="F7" position="float" orientation="portrait"><label>Figure 7.</label><caption><p>Spermathecae of <italic><tp:taxon-name><tp:taxon-name-part taxon-name-part-type="genus">Rowlandius</tp:taxon-name-part> <tp:taxon-name-part taxon-name-part-type="species">pedrosoi</tp:taxon-name-part></tp:taxon-name></italic> sp. n. (<named-content xmlns:xlink="http://www.w3.org/1999/xlink" content-type="dwc:institutional_code" xlink:type="simple">MNRJ</named-content> 04267). <bold>A</bold> Dorsal view picture <bold>B</bold> Schematic drawing. Scale bars 100 µm.</p></caption><graphic xmlns:xlink="http://www.w3.org/1999/xlink" xlink:href="zookeys-632-013-g007.jpg" position="float" orientation="portrait" xlink:type="simple" id="oo_111121.jpg"/></fig><fig id="F8" position="float" orientation="portrait"><label>Figure 8.</label><caption><p>Habitat of <italic><tp:taxon-name><tp:taxon-name-part taxon-name-part-type="genus">Rowlandius</tp:taxon-name-part> <tp:taxon-name-part taxon-name-part-type="species">pedrosoi</tp:taxon-name-part></tp:taxon-name></italic> sp. n. <bold>A</bold> view of the landscape where the cave is located <bold>B</bold> Entrance of the cave <bold>C</bold>–<bold>D</bold> Microhabitat inside the cave where the specimens were collected <bold>E</bold> Female wandering on the cave floor <bold>F</bold> Female walking over some eggs.</p></caption><graphic xmlns:xlink="http://www.w3.org/1999/xlink" xlink:href="zookeys-632-013-g008.jpg" position="float" orientation="portrait" xlink:type="simple" id="oo_111122.jpg"/></fig></tp:treatment-sec><tp:treatment-sec sec-type="distribution" id="SECID0ETMAG"><title>Distribution</title><p>(Fig. <xref ref-type="fig" rid="F9">9</xref>). Only known from the type locality: Brazil, Ceará, Santa Quitéria.</p><fig id="F9" position="float" orientation="portrait"><label>Figure 9.</label><caption><p>Map showing the distribution of the species of <italic><tp:taxon-name><tp:taxon-name-part taxon-name-part-type="genus">Rowlandius</tp:taxon-name-part> <tp:taxon-name-part taxon-name-part-type="species">dumitrescoae</tp:taxon-name-part></tp:taxon-name></italic> group. The background colors in the Brazilian map represent the biomes.</p></caption><graphic xmlns:xlink="http://www.w3.org/1999/xlink" xlink:href="zookeys-632-013-g009.jpg" position="float" orientation="portrait" xlink:type="simple" id="oo_111123.jpg"/></fig><!--PageBreak--></tp:treatment-sec><tp:treatment-sec sec-type="natural history" id="SECID0EVNAG"><title>Natural history.</title><p>The type locality is the largest cave in the state of Ceará, formed as a sloping crack (Fig. <xref ref-type="fig" rid="F8">8A–B</xref>) and with no more than seven square meters of floor space. The specimens were found in one of the few spots with some moisture in the ground. The soil was composed of damp earth of fine sediment agglomerated with gravel, small stones, shells of gastropods and bones from small mammals (Fig. <xref ref-type="fig" rid="F8">8C–F</xref>). When captured, the schizomids were walking on stones, gravel and debris, where the light barely reached (twilight zone).</p><p>Noteworthy of mention is a rare find of a secondary capilliconidium of a (probable) <italic><tp:taxon-name><tp:taxon-name-part taxon-name-part-type="genus">Basidiobolus</tp:taxon-name-part></tp:taxon-name></italic> sp. fungus among the cheliceral G7 setae (Fig. <xref ref-type="fig" rid="F3">3C</xref>, arrow; cf <xref ref-type="bibr" rid="B3">Blackwell and Malloch (1989)</xref>). The capilliconidium produces an apical droplet of extracellular material that helps the fungus to attach to and disperse with the host (<xref ref-type="bibr" rid="B8">Dykstra and Bradley-Kerr 1994</xref>).</p></tp:treatment-sec><tp:treatment-sec><!--Section generated to contain objects referenced in tp:taxon-treatment.--><table-wrap id="T3" position="float" orientation="portrait"><label>Table 3.</label><caption><p>Measurements of <italic><tp:taxon-name><tp:taxon-name-part taxon-name-part-type="genus">Rowlandius</tp:taxon-name-part> <tp:taxon-name-part taxon-name-part-type="species">pedrosoi</tp:taxon-name-part></tp:taxon-name></italic> sp. n. specimens.</p></caption><table id="TID0EQYBG" rules="all"><tbody><tr><th rowspan="1" colspan="1">Body</th><th rowspan="1" colspan="1">Male holotype <named-content xmlns:xlink="http://www.w3.org/1999/xlink" content-type="dwc:institutional_code" xlink:type="simple">MNRJ</named-content> 4266</th><th rowspan="1" colspan="1">Female paratype <named-content xmlns:xlink="http://www.w3.org/1999/xlink" content-type="dwc:institutional_code" xlink:type="simple">MNRJ</named-content> 4267</th></tr><tr><td rowspan="1" colspan="1">Total body: L</td><td rowspan="1" colspan="1">4.01</td><td rowspan="1" colspan="1">3.85</td></tr><tr><td rowspan="1" colspan="1">Propeltidium: L</td><td rowspan="1" colspan="1">1.25</td><td rowspan="1" colspan="1">0.98</td></tr><tr><td rowspan="1" colspan="1">Propeltidium: W</td><td rowspan="1" colspan="1">0.67</td><td rowspan="1" colspan="1">0.61</td></tr><tr><td rowspan="1" colspan="1">Metapeltidium: L</td><td rowspan="1" colspan="1">0.62</td><td rowspan="1" colspan="1">0.24</td></tr><tr><td rowspan="1" colspan="1">Metapeltidium: W</td><td rowspan="1" colspan="1">0.25</td><td rowspan="1" colspan="1">0.29</td></tr><tr><td rowspan="1" colspan="1">Abdomen: L</td><td rowspan="1" colspan="1">2.3</td><td rowspan="1" colspan="1">2.00</td></tr><tr><td rowspan="1" colspan="1">Abdomen: W</td><td rowspan="1" colspan="1">0.9</td><td rowspan="1" colspan="1">0.92</td></tr><tr><td rowspan="1" colspan="1">Flagellum: L</td><td rowspan="1" colspan="1">0.37</td><td rowspan="1" colspan="1">0.25</td></tr><tr><td rowspan="1" colspan="1">Flagellum: W</td><td rowspan="1" colspan="1">0.23</td><td rowspan="1" colspan="1">0.07</td></tr><tr><td rowspan="1" colspan="1">
              <bold>Pedipalp: L</bold>
            </td><td rowspan="1" colspan="1"/><td rowspan="1" colspan="1"/></tr><tr><td rowspan="1" colspan="1">trochanter</td><td rowspan="1" colspan="1">0.82</td><td rowspan="1" colspan="1">0.58</td></tr><tr><td rowspan="1" colspan="1">femur</td><td rowspan="1" colspan="1">2.06</td><td rowspan="1" colspan="1">0.56</td></tr><tr><td rowspan="1" colspan="1">patella</td><td rowspan="1" colspan="1">1.84</td><td rowspan="1" colspan="1">0.62</td></tr><tr><td rowspan="1" colspan="1">tibia</td><td rowspan="1" colspan="1">0.91</td><td rowspan="1" colspan="1">0.53</td></tr><tr><td rowspan="1" colspan="1">tarsus + claw</td><td rowspan="1" colspan="1">0.54</td><td rowspan="1" colspan="1">0.41</td></tr><tr><td rowspan="1" colspan="1">
              <bold>Leg: I L</bold>
            </td><td rowspan="1" colspan="1"/><td rowspan="1" colspan="1"/></tr><tr><td rowspan="1" colspan="1">coxa</td><td rowspan="1" colspan="1">0.42</td><td rowspan="1" colspan="1">0.61</td></tr><tr><td rowspan="1" colspan="1">trochanter</td><td rowspan="1" colspan="1">0.33</td><td rowspan="1" colspan="1">0.33</td></tr><tr><td rowspan="1" colspan="1">femur</td><td rowspan="1" colspan="1">1.18</td><td rowspan="1" colspan="1">1.23</td></tr><tr><td rowspan="1" colspan="1">patella</td><td rowspan="1" colspan="1">1.55</td><td rowspan="1" colspan="1">1.53</td></tr><tr><td rowspan="1" colspan="1">tibia</td><td rowspan="1" colspan="1">1.07</td><td rowspan="1" colspan="1">0.99</td></tr><tr><td rowspan="1" colspan="1">basitarsus</td><td rowspan="1" colspan="1">0.33</td><td rowspan="1" colspan="1">0.21</td></tr><tr><td rowspan="1" colspan="1">telotarsus</td><td rowspan="1" colspan="1">0.55</td><td rowspan="1" colspan="1">0.3</td></tr><tr><td rowspan="1" colspan="1">
              <bold>Leg: IV L</bold>
            </td><td rowspan="1" colspan="1"/><td rowspan="1" colspan="1"/></tr><tr><td rowspan="1" colspan="1">femur</td><td rowspan="1" colspan="1">1.06</td><td rowspan="1" colspan="1">1.24</td></tr><tr><td rowspan="1" colspan="1">patella</td><td rowspan="1" colspan="1">0.51</td><td rowspan="1" colspan="1">0.55</td></tr><tr><td rowspan="1" colspan="1">tibia</td><td rowspan="1" colspan="1">0.82</td><td rowspan="1" colspan="1">0.89</td></tr><tr><td rowspan="1" colspan="1">basitarsus</td><td rowspan="1" colspan="1">0.67</td><td rowspan="1" colspan="1">0.67</td></tr><tr><td rowspan="1" colspan="1">telotarsus</td><td rowspan="1" colspan="1">0.47</td><td rowspan="1" colspan="1">0.46</td></tr></tbody></table></table-wrap><table-wrap id="T4" position="float" orientation="portrait"><label>Table 4.</label><caption><p>List of species maintained, removed, and added to the <italic><tp:taxon-name><tp:taxon-name-part taxon-name-part-type="species">dumitrescoae</tp:taxon-name-part></tp:taxon-name></italic> group.</p></caption><table id="TID0EUHAI" rules="all"><tbody><tr><th rowspan="1" colspan="1">Species maintained</th><th rowspan="1" colspan="1">Species removed</th><th rowspan="1" colspan="1">Species added</th></tr><tr><td rowspan="1" colspan="1">
              <italic><tp:taxon-name><tp:taxon-name-part taxon-name-part-type="genus">Rowlandius</tp:taxon-name-part> <tp:taxon-name-part taxon-name-part-type="species">cousinensis</tp:taxon-name-part></tp:taxon-name></italic>
            </td><td rowspan="1" colspan="1">
              <italic><tp:taxon-name><tp:taxon-name-part taxon-name-part-type="genus">Rowlandius</tp:taxon-name-part> <tp:taxon-name-part taxon-name-part-type="species">primibiconourus</tp:taxon-name-part></tp:taxon-name></italic>*</td><td rowspan="1" colspan="1">
              <italic><tp:taxon-name><tp:taxon-name-part taxon-name-part-type="genus">Rowlandius</tp:taxon-name-part> <tp:taxon-name-part taxon-name-part-type="species">linsduarte</tp:taxon-name-part></tp:taxon-name></italic>
            </td></tr><tr><td rowspan="1" colspan="1">
              <italic><tp:taxon-name><tp:taxon-name-part taxon-name-part-type="genus">Rowlandius</tp:taxon-name-part> <tp:taxon-name-part taxon-name-part-type="species">decui</tp:taxon-name-part></tp:taxon-name></italic>
            </td><td rowspan="1" colspan="1">
              <italic><tp:taxon-name><tp:taxon-name-part taxon-name-part-type="genus">Rowlandius</tp:taxon-name-part> <tp:taxon-name-part taxon-name-part-type="species">longipalpus</tp:taxon-name-part></tp:taxon-name></italic>
            </td><td rowspan="1" colspan="1">
              <italic><tp:taxon-name><tp:taxon-name-part taxon-name-part-type="genus">Rowlandius</tp:taxon-name-part> <tp:taxon-name-part taxon-name-part-type="species">potiguar</tp:taxon-name-part></tp:taxon-name></italic>
            </td></tr><tr><td rowspan="1" colspan="1">
              <italic><tp:taxon-name><tp:taxon-name-part taxon-name-part-type="genus">Rowlandius</tp:taxon-name-part> <tp:taxon-name-part taxon-name-part-type="species">dumitrescoae</tp:taxon-name-part></tp:taxon-name></italic>
            </td><td rowspan="1" colspan="1">
              <italic><tp:taxon-name><tp:taxon-name-part taxon-name-part-type="genus">Rowlandius</tp:taxon-name-part> <tp:taxon-name-part taxon-name-part-type="species">gladiger</tp:taxon-name-part></tp:taxon-name></italic>
            </td><td rowspan="1" colspan="1">
              <italic><tp:taxon-name><tp:taxon-name-part taxon-name-part-type="genus">Rowlandius</tp:taxon-name-part> <tp:taxon-name-part taxon-name-part-type="species">sul</tp:taxon-name-part></tp:taxon-name></italic>
            </td></tr><tr><td rowspan="1" colspan="1">
              <italic><tp:taxon-name><tp:taxon-name-part taxon-name-part-type="genus">Rowlandius</tp:taxon-name-part> <tp:taxon-name-part taxon-name-part-type="species">monensis</tp:taxon-name-part></tp:taxon-name></italic>
            </td><td rowspan="1" colspan="1">
              <italic><tp:taxon-name><tp:taxon-name-part taxon-name-part-type="genus">Rowlandius</tp:taxon-name-part> <tp:taxon-name-part taxon-name-part-type="species">desecho</tp:taxon-name-part></tp:taxon-name></italic>
            </td><td rowspan="1" colspan="1">
              <italic><tp:taxon-name><tp:taxon-name-part taxon-name-part-type="genus">Rowlandius</tp:taxon-name-part> <tp:taxon-name-part taxon-name-part-type="species">ubajara</tp:taxon-name-part></tp:taxon-name></italic>
            </td></tr><tr><td rowspan="1" colspan="1">
              <italic><tp:taxon-name><tp:taxon-name-part taxon-name-part-type="genus">Rowlandius</tp:taxon-name-part> <tp:taxon-name-part taxon-name-part-type="species">peckorum</tp:taxon-name-part></tp:taxon-name></italic>
            </td><td rowspan="1" colspan="1">
              <italic><tp:taxon-name><tp:taxon-name-part taxon-name-part-type="genus">Rowlandius</tp:taxon-name-part> <tp:taxon-name-part taxon-name-part-type="species">biconourus</tp:taxon-name-part></tp:taxon-name></italic>
            </td><td rowspan="1" colspan="1">
              <italic><tp:taxon-name><tp:taxon-name-part taxon-name-part-type="genus">Rowlandius</tp:taxon-name-part> <tp:taxon-name-part taxon-name-part-type="species">pedrosoi</tp:taxon-name-part></tp:taxon-name></italic> sp. n.</td></tr><tr><td rowspan="1" colspan="1">
              <italic><tp:taxon-name><tp:taxon-name-part taxon-name-part-type="genus">Rowlandius</tp:taxon-name-part> <tp:taxon-name-part taxon-name-part-type="species">insignis</tp:taxon-name-part></tp:taxon-name></italic>
            </td><td rowspan="1" colspan="1">
              <italic><tp:taxon-name><tp:taxon-name-part taxon-name-part-type="genus">Rowlandius</tp:taxon-name-part> <tp:taxon-name-part taxon-name-part-type="species">viridis</tp:taxon-name-part></tp:taxon-name></italic>
            </td><td rowspan="1" colspan="1"/></tr></tbody></table><table-wrap-foot><fn id="TN1"><label>*</label><p>This species was removed because its documentation in the literature is insufficient and we had no access to specimen; see discussion for details.</p></fn></table-wrap-foot></table-wrap></tp:treatment-sec><ref-list><ref id="B24"><mixed-citation xmlns:xlink="http://www.w3.org/1999/xlink" xlink:type="simple">
          <person-group><name name-style="western"><surname>Santos</surname><given-names>AJ</given-names></name><name name-style="western"><surname>Ferreira</surname><given-names>RL</given-names></name><name name-style="western"><surname>Buzzato</surname><given-names>BA</given-names></name></person-group> (<year>2013</year>) <article-title>Two new cave-dwelling species of the short-tailed whipscorpion genus <italic><tp:taxon-name><tp:taxon-name-part taxon-name-part-type="genus">Rowlandius</tp:taxon-name-part></tp:taxon-name></italic> (<tp:taxon-name><tp:taxon-name-part taxon-name-part-type="class">Arachnida</tp:taxon-name-part></tp:taxon-name>: <tp:taxon-name><tp:taxon-name-part taxon-name-part-type="order">Schizomida</tp:taxon-name-part></tp:taxon-name>: <tp:taxon-name><tp:taxon-name-part taxon-name-part-type="family">Hubbardiidae</tp:taxon-name-part></tp:taxon-name>) from Northeastern Brazil, with comments on male dimorphism.</article-title> <source>PLoS ONE</source> <volume>8</volume>: <elocation-id>e63616</elocation-id>. doi: <ext-link xlink:type="simple" ext-link-type="doi" xlink:href="10.1371/journal.pone.0063616">10.1371/journal.pone.0063616</ext-link></mixed-citation></ref><ref id="B3"><mixed-citation xmlns:xlink="http://www.w3.org/1999/xlink" xlink:type="simple">
          <person-group><name name-style="western"><surname>Blackwell</surname><given-names>M</given-names></name><name name-style="western"><surname>Malloch</surname><given-names>D</given-names></name></person-group> (<year>1989</year>) <article-title>Similarity of <italic><tp:taxon-name><tp:taxon-name-part taxon-name-part-type="genus">Amphoromorpha</tp:taxon-name-part></tp:taxon-name></italic> and secondary capilliconidia of <italic><tp:taxon-name><tp:taxon-name-part taxon-name-part-type="genus">Basidiobolus</tp:taxon-name-part></tp:taxon-name></italic>.</article-title> <source>Mycologia</source> <volume>81</volume>: <fpage>735</fpage>–<lpage>741</lpage>. doi: <ext-link xlink:type="simple" ext-link-type="doi" xlink:href="10.2307/3759878">10.2307/3759878</ext-link></mixed-citation></ref><ref id="B8"><mixed-citation xmlns:xlink="http://www.w3.org/1999/xlink" xlink:type="simple">
          <person-group><name name-style="western"><surname>Dykstra</surname><given-names>MJ</given-names></name><name name-style="western"><surname>Bradley-Kerr</surname><given-names>B</given-names></name></person-group> (<year>1994</year>) <article-title>The Adhesive Droplet of Capilliconidia of <italic><tp:taxon-name><tp:taxon-name-part taxon-name-part-type="genus">Basidiobolus</tp:taxon-name-part> <tp:taxon-name-part taxon-name-part-type="species">ranarum</tp:taxon-name-part></tp:taxon-name></italic> Exhibits Unique Ultrastructural Features.</article-title> <source>Mycologia</source> <volume>86</volume>: <fpage>336</fpage>–<lpage>342</lpage>. doi: <ext-link xlink:type="simple" ext-link-type="doi" xlink:href="10.2307/3760563">10.2307/3760563</ext-link></mixed-citation></ref></ref-list></tp:taxon-treatment>
